# Supplementary material for: An artesunate pharmacometric model to explain therapeutic responses in falciparum malaria
Source: J Antimicrob Chemother. 2023 Jul 20;78(9):2192–202. doi: 10.1093/jac/dkad219 (PMC10477127; doi:10.1093/jac/dkad219)
Supplement: dkad219_Supplementary_Data [file dkad219_supplementary_data.zip]

Archive with 5 entries (5 files):
- Figure_S1.png
- Figure_S2.png
- Figure_S3.png
- Figure_S4.png
- Supplementary Saralamba et al.docx
